# Supplementary material for: Evaluation of Drug–Drug Interactions Between Clarithromycin and Direct Oral Anticoagulants Using Physiologically Based Pharmacokinetic Models
Source: Pharmaceutics. 2024 Nov 12;16(11):1449. doi: 10.3390/pharmaceutics16111449 (PMC11597346; doi:10.3390/pharmaceutics16111449)
Supplement: Supplementary file 1 [file pharmaceutics-16-01449-s001.zip]

Archive with 1 entries (1 files):
- pharmaceutics-3270861-supplementary.pdf
